# Supplementary material for: Novel Pituitary Actions of Epidermal Growth Factor: Receptor Specificity and Signal Transduction for UTS1, EGR1, and MMP13 Regulation by EGF
Source: Int J Mol Sci. 2019 Oct 18;20(20):5172. doi: 10.3390/ijms20205172 (PMC6829292; doi:10.3390/ijms20205172)
Supplement: Supplementary file 1 [file ijms-20-05172-s001.zip]

Archive with 5 entries (4 files):
- Supplemental Materials.docx
- __MACOSX/
- __MACOSX/._Supplemental Materials.docx
- Supplemental Tables .doc
- __MACOSX/._Supplemental Tables .doc
